# Supplementary material for: Peripheral CCL2 induces inflammatory pain via regulation of Ih currents in small diameter DRG neurons
Source: Front Mol Neurosci. 2023 Oct 4;16:1144614. doi: 10.3389/fnmol.2023.1144614 (PMC10582564; doi:10.3389/fnmol.2023.1144614)
Supplement: Supplementary file 1 [file Table_1.xlsx]

## Sheet: Table 1
		Control						CFA
Large		Cm（pF）	Rm（MΩ）	AP Amplitude（mV）	AP half-width（ms）		Large	Cm（pF）	Rm（MΩ）	AP Amplitude（mV）	AP half-width（ms）
		98.01	50.5	91.27	0.97			84.61	26.9	108.5	0.72
		66.1	86.8	117.72	0.77			97.53	24.4	120.54	1.12
		76.8	40.1	114.56	0.89			68.28	113.2	109.61	0.76
		58.3	35.1	80.7	0.72			72.63	38.6	86.02	0.65
		60.34	33.7	108.3	0.64			67.5	32.6	102.96	0.92
								81.06	52.7	75.54	1.53
Medium		Cm（pF）	Rm（MΩ）	AP Amplitude（mV）	AP half-width（ms）		Medium	Cm（pF）	Rm（MΩ）	AP Amplitude（mV）	AP half-width（ms）
		38.12	118.9	81.7	1.58			48.44	333.5	89.12	0.88
		43.29	193.3	118.53	1.58			49.08	54.4	91.71	0.73
		35.7	372.4	86.8	0.78			58.37	289.3	112.25	0.72
		46.68	126.8	103.1	1.08			32.96	250.6	119.33	1.12
		33.85	436.9	84.22	0.83			34.4	87.3	114.51	0.76
		38.2	255	98.94	0.97			42.19	94.9	102.17	0.65
								42.74	282.9	79.63	0.92
Small		Cm（pF）	Rm（MΩ）	AP Amplitude（mV）	AP half-width（ms）		Small	Cm（pF）	Rm（MΩ）	AP Amplitude（mV）	AP half-width（ms）
		25.62	330.3	122.89	4.36			18.6	345.4	104.54	4.22
		27.75	292.5	108.24	3.07			24.67	905.2	100.3	5.07
		22.66	534.1	123.63	5.1			24.79	442.4	105.97	4.15
		28.84	502	122.25	3.92			26.75	261	98.39	5.32
		21.49	345	123.62	4.03			34	245.6	111.33	4.83
		24.28	162.3	115.32	5.87			17.52	1000	106.48	3.46
		22.91	1000	115.67	3.81			16.05	504.5	107.67	3.52
		19.91	614.7	81.28	4.95			24.92	282.9	94.85	5.77
		26.35	813.4	101.88	4.48			24.45	381.7	82.84	2.57
								27.04	577.7	125.34	4.67
