# Supplementary material for: Peripheral CCL2 induces inflammatory pain via regulation of Ih currents in small diameter DRG neurons
Source: Front Mol Neurosci. 2023 Oct 4;16:1144614. doi: 10.3389/fnmol.2023.1144614 (PMC10582564; doi:10.3389/fnmol.2023.1144614)
Supplement: Supplementary file 2 [file Data_Sheet_1.XLSX]

## Sheet: Fig 1A
CFA-induced mechanical hyperalgesia(Paw withdrawal threshold(g)) by ZD7288 (100 µM) given 24 hours after CFA injection
	Vehicle										ZD7288(100µM)
Basal	0.991	0.957	0.8942	0.986	1.22	0.902	0.894	0.814	0.832	0.957	1.07	1.067	1.007	1.07	0.957	0.957	1.067	1.178	0.927	0.894
CFA 24h	0.1417	0.2112	0.138	0.1681	0.1257	0.1417	0.0633	0.109	0.1282	0.1257	0.18	0.1179	0.1417	0.2218	0.0899	0.1569	0.0975	0.1313	0.1177	0.2182
1h	0.063	0.211	0.211	0.211	0.063	0.098	0.063	0.063	0.078	0.142	0.451	0.499	0.301	0.431	0.391	0.437	0.553	0.37	0.5	0.407
3h	0.078	0.098	0.098	0.069	0.138	0.228	0.049	0.058	0.126	0.098	0.823	0.602	0.542	0.823	0.721	0.542	0.731	0.292	0.51	0.542
5h	0.142	0.142	0.098	0.098	0.126	0.236	0.063	0.063	0.063	0.074	0.285	0.37	0.244	0.34	0.37	0.285	0.173	0.163	0.285	0.163

## Sheet: Fig 1B
CFA-induced thermal hyperalgesia(Paw withdrawal latency(s)) by ZD7288 (100 µM) given 24 hours after CFA injection.
	Vehicle										ZD7288(100µM)
Basal	10.63	12.34	15.33	11.41	15.13	15.56	10.26	10.26	12.38	11.2	11.63	10.84	12.43	12.81	14.8	12.45	13.23	12.4	12.43	14.23
CFA 24h	5.61	6.24	7.43	4.14	4.11	7.84	5.48	5.83	7.66	6.97	5.61	6.42	7.43	4.35	4.11	7.84	5.98	5.73	5.86	5.84
1h	4.71	7.56	5.15	6.03	5.89	8.84	5.95	6.78	6.13	6	11.21	8.04	10.4	7.31	11.29	8.42	7.1	11.95	8.74	9.75
3h	5.32	5.95	6.78	5.38	7.39	7.43	5.63	5.77	7.07	5.75	10.82		10.06	10.37	8.79	10.98	7.13	8.67	5.51	9.57
5h	4.78	6.25	6.08	5.45	5.6	7.81	7.01	6.34	6.96	5.78	6.72		8.06	5.66	8.93	11.85	6.29	6.87	5.73	8.54

## Sheet: Fig 1C
Prevention of DRG injection CCL2 (100 ng) induced mechanical hyperalgesia(Paw withdrawal threshold(g)) by ZD7288 (100 µM, 200 µM)
	CCL2(100ng)										CCL2(100ng)+ZD7288(100µM)										CCL2(100ng)+ZD7288(200µM)
Basal	1.178	0.957	0.902	1.178	0.957	0.59	0.957				0.957	0.941	0.991	1.067	1.178	0.927	0.894	1.07			0.957	1.067	1.178	0.927	0.894
1h	0.374	0.063	0.113	0.211	0.222	0.325	0.313	0.103	0.351	0.273	0.451	0.37	0.295	0.37	0.301	0.285	0.292	0.37	0.336	0.336	0.393	0.37	0.554	0.554	0.336	0.499	0.393	0.451	0.341
3h	0.37	0.28	0.28	0.17	0.28	0.37	0.25	0.25	0.39	0.27	0.789	0.604	0.407	0.604	0.886	0.897	1.152	0.83	0.646	0.886	0.789	1.106	1.016	1.071	0.451	0.684	0.776	0.5	0.604
5h	0.37	0.18	0.29	0.14	0.32	0.12	0.17	0.32	0.35	0.18	0.156	0.244	0.285	0.173	0.157	0.173	0.319	0.163	0.163	0.244	0.393	0.326	0.37	0.37	0.395	0.37	0.336	0.37	0.451

## Sheet: Fig 1D
Reversal of CCL2-induced heat hyperalgesia(Paw withdrawal latency(s)) by ZD7288 (100 µM, 200 µM)
	CCL2(100ng)										CCL2(100ng)+ZD7288(100µM)										CCL2(100ng)+ZD7288(200µM)
Basal	12.0533	12.3367	14.4733	16.0067	15.0867	13.4367	14.0533				14.05	16.62	12.52	10.42	12.4	12.43	14.23				12.81	14.8	12.45	13.23	12.4	12.43	14.23
1h	6.82	3.73	9.33333	10.7167	6.07667	8.09333	7.92333	5.80667	6.60333	7.77	8.35	7.16	7.94	7.69	8.57	7.69	8.02	8.19	8.39	7.41	8.22	7.06	11.28	9.98	7.57	8.1	9.63	8.35	8.11
3h	7.46	7.62667	5.39667	8.47667	5.32	7.98667	9.54667	6.76333	9.69667	6.33667	12.66	7.13	10.95	11.69	7.09	10.68	10.4	10.32	9.44	9.43	10.19	8.15	11.31	10.81	8.11	9.56	9.76	10.42	7.18
5h	7.29333	7.15333	5.62333	11.42	4.75333	7.34333	9.82667	8.11333	7.11	8.29	8.13	5.06	11.49	7.58	6.82	5.88	6.46	7.32	5.76	6.01	10.13	9.9	9.87	12.18	7.95	11.76	9.07	9.6	11.99

## Sheet: Fig. 2B
RMP(mV) of large neurons in both control and CFA-inflamed states
Control	CFA
-61.69	-61.9
-66.87	-58.98
-63.12	-57.98
-67.85	-65.46
-59.2	-63.63
	-56.81
	-60.05

## Sheet: Fig. 2C
rheobase(pA) of large neuron in both control and CFA-inflamed states
Control	CFA
600	700
900	1100
800	900
750	600
950	750
	850
	1000

## Sheet: Fig. 2D
Action potential threshold(mV) of large neuron in both control and CFA-inflamed states
Control	CFA
-38.97	-34.53
-36.62	-36.62
-31.56	-31.56
-34.66	-42.26
-38.67	-34.66
	-39.36
	-38.67

## Sheet: Fig. 2E
number of spikes of large neurons in response to a depolarizing current step in both control and CFA-inflamed states
	Control						CFA
0pA	0	0	0	0	0		0	0	0	0	0	0	0
200pA	0	0	0	0	0		0	0	0	0	0	0	0
400pA	0	0	0	0	0		0	0	0	0	0	0	0
600pA	0	1	0	0	0		0	1	0	1	0	0	0
800pA	0	1	0	1	0		0	1	0	1	1	0	0
1000pA	1	1	0	1	1		1	1	0	1	1	0	1
1200pA	1	1	1	1	1		1	1	1	1	1	1	1

## Sheet: Fig. S1B
number of spikes of large neurons in response to ramp current injection in both control and CFA-inflamed states
	Control						CFA
0pA	0	0	0	0	0		0	0	0	0	0	0	0
400pA	0	0	0	0	0		0	0	0	0	0	0	0
800pA	0	0	0	0	0		0	0	0	0	0	0	0
1200pA	0	0	0	0	0		0	0	0	0	0	0	0
1600pA	0	0	0	0	0		0	0	0	0	0	0	0
2000pA	0	0	0	0	0		0	0	0	0	0	0	0

## Sheet: Fig. 2G
RMP(mV) of medium neurons in both control and CFA-inflamed states
Control	CFA
-56.32	-48.2
-52.84	-61.44
-63.98	-44.3
-50.87	-60.74
-55.21	-65.07
-61.69	-60.1
	-54.9
	-52.98

[truncated: 40 more sheets: Fig. 2H, Fig. 2I, Fig. 2J, Fig. S1D, Fig. 2L, Fig. 2M, Fig. 2N, Fig. 2O, Fig. S1F, Table 1, Fig.3B, Fig.3C, Fig.3E, Fig.3F, Fig.3H, Fig.3I, Fig.4B, Fig.4C, Fig.4D, Fig.4E …]
